# Supplementary material for: Persistence of Long COVID Symptoms Two Years After SARS-CoV-2 Infection: A Prospective Longitudinal Cohort Study
Source: Viruses. 2024 Dec 20;16(12):1955. doi: 10.3390/v16121955 (PMC11680455; doi:10.3390/v16121955)
Supplement: Supplementary file 1 [file viruses-16-01955-s001.zip]

Archive with 1 entries (1 files):
- viruses-3343227-supplementary.pdf
